# Supplementary material for: Sequencing-Based Genotyping of Pakistani Burkholderia mallei Strains: A Useful Way for Investigating Glanders Outbreaks
Source: Pathogens. 2022 May 24;11(6):614. doi: 10.3390/pathogens11060614 (PMC9227068; doi:10.3390/pathogens11060614)
Supplement: Supplementary file 1 [file pathogens-11-00614-s001.zip]

Archive with 8 entries (8 files):
- Supplement Figure S1 - Map of Pakistan and sampling locations .jpg
- Supplement Figure S2 - Maximum likelihood tree based on cgSNP alignment of exclusively Pakistani strains using Snippy.jpg
- Supplement Figure S3 - Tanglegrams of cgMLST- and cgSNP-based trees.jpg
- Supplement Table S1 - Foreign data accession data and assembly quality of Pakistani strains and foreign data.xlsx
- Supplement Table S2 - SNP distances between Pakistani strains.xlsx
- Supplement Table S3 - cgMLST allele distances of strains used for scheme validation.xlsx
- Supplement Table S4 - cgMLST allele distances of Pakistani strains.xlsx
- Supplement Table S5 - In silico MLVA profiles of Pakistani strains.xlsx
