# Supplementary material for: Sequencing-Based Genotyping of Pakistani Burkholderia mallei Strains: A Useful Way for Investigating Glanders Outbreaks
Source: Pathogens. 2022 May 24;11(6):614. doi: 10.3390/pathogens11060614 (PMC9227068; doi:10.3390/pathogens11060614)
Supplement: Supplementary file 1 [file pathogens-11-00614-s001.zip › Supplement Table S1 - Foreign data accession data and assembly quality of Pakistani strains and foreign data.xlsx]

## Sheet: This study
Source	Strain	Year	Country	City/ region	Host	Sequencing method	Average read length	Reads	Coverage	Contigs	GC (%)	Genome fraction (%)	L50	N50	Assembly size (bp)	CDS	rRNA	tRNA	tmRNA	cgMLST %goodTargets
This study	PRL1	2002	Pakistan	Faisalabad	Donkey	Illumina	253	2830908	121	294	68.66	92.951	43	43660	5523415	4610	3	68	1	99.2
This study	PRL2	1999	Pakistan	Faisalabad	Horse	Illumina	244	2737407	112	302	68.67	92.543	43	42887	5512370	4595	3	68	1	99.2
This study	PRL3	2005	Pakistan	Sargodha	Horse	Illumina	272	2527233	116	279	68.69	92.497	40	46978	5599466	4680	3	68	1	97.2
This study	PRL4	2005	Pakistan	Sargodha	Horse	Illumina	258	2764841	120	287	68.68	92.536	41	43747	5517077	4605	3	68	1	98.9
This study	PRL7	2000	Pakistan	Faisalabad	Horse	Illumina	257	2637181	114	281	68.58	88.623	41	43782	5282618	4432	3	67	1	97.3
This study	PRL11	1999	Pakistan	Faisalabad	Horse	Illumina	260	2843944	124	290	68.68	92.560	41	45145	5509016	4600	3	68	1	99.1
This study	PRL34	2007	Pakistan	Faisalabad	Donkey	Illumina	280	1915726	90	287	68.73	92.514	42	45246	5559549	4623	3	68	1	99.2
This study	PRL41	2006	Pakistan	Faisalabad	Mule	Illumina	285	1707239	82	272	68.71	92.869	39	46976	5589007	4666	3	68	1	99.0
This study	PRL42	2007	Pakistan	Faisalabad	Mule	Illumina	282	1656325	78	270	68.70	93.811	38	48213	5575591	4652	3	69	1	98.9
This study	PRL43	missing data	Pakistan	missing data	missing data	Illumina	285	1716996	82	271	68.69	93.816	41	46808	5579744	4658	5	72	1	98.9
This study	PRL44	2007	Pakistan	Sargodha	Mule	Illumina	257	3957054	171	294	68.69	92.948	42	43055	5527185	4613	3	68	1	99.2
This study	Pak2018H3	2018	Pakistan	Islamabad	Mare	Illumina	245	2429854	100	295	68.68	92.855	44	43202	5526644	4614	3	68	1	99.2
This study	Pak2018M4	2018	Pakistan	Kashmir	Mule	Illumina	261	2679756	118	269	68.68	92.951	41	46366	5526233	4615	3	68	1	99.2
This study	Pak2019H6	2019	Pakistan	Islamabad	Gelding	Illumina	266	1771828	79	262	68.69	92.981	40	46511	5526261	4631	3	68	1	99.2
This study	Pak2017H7	2017	Pakistan	Islamabad	Horse	Illumina	217	2363206	86	272	68.69	92.972	42	46377	5528440	4623	3	68	1	99.1
This study	Pak2020M8	2020	Pakistan	Faisalabad	Mule	Illumina	251	2317120	98	284	68.22	92.639	41	46937	5593509	4639	3	68	1	99.2
This study	Pak2019H9	2019	Pakistan	Lahore	Stallion	Illumina	250	1615876	68	266	68.60	89.227	40	44187	5305987	4442	3	66	1	99.0
This study	Pak2018H10	2018	Pakistan	Faisalabad	Horse	Illumina	204	2191488	75	307	68.65	92.906	45	43210	5536192	4630	3	69	1	98.8
This study	Pak2020M11	2020	Pakistan	Faisalabad	Mule	Illumina	228	3300064	127	379	68.59	92.594	61	30209	5530694	4667	3	66	1	98.2
This study	34	missing data	missing data	missing data	missing data	Illumina/ ONT				1	68.45	94.62	1	5647473	5647473	4812	8	77	1	99.2
This study	Mukteswar	1996	India	missing data	Horse	Illumina/ ONT				11	68.48	96.27	1	3539038	5760320	4909	8	73	1	99.5
This study	BfR 242	missing data	missing data	missing data	missing data	Illumina/ ONT				18	68.43	90.00	1	3503053	5375480	4632	6	72	1	99.0
This study	NCTC120	1920	United Kingdom	London	Horse	Illumina/ ONT				19	68.38	89.47	1	4027971	5401604	4668	7	67	1	99.2

## Sheet: Foreign data
Function	Accession	BioSample		Strain	Designation in tree	Data type	Coverage	Contigs	RGF	L50	N50	Total length	CDS	rRNA	tRNA	cgMLST %good Targets	Year	Country	City/ region	Host
validation	SRR1616952	SAMN03079578	11	NCTC10260-1616952	NCTC10260_v1	reads	624	501	95706	70	25174	5700888	4976	8	76	97.7	1949	Turkey	missing data	Human
validation	SRR1618349	SAMN03010440		2002734299	2002734299	reads	127	414	92957	61	29026	5537201	4813	3	70	98.6	1961	Hungary	missing data	Guinea pig
validation	SRR1618492	SAMN02945023		FMH23344	FMH23344	reads	376	1382	95.98	57	32398	5759587	4645	3	66	99.0	1944	Myanmar	missing data	Human
validation	SRR1618499	SAMN02849482	2000031063	NCTC10230-1618499	NCTC10230_v1	reads	530	330	95823	46	38876	5658975	4741	3	69	99.6	missing data	Hungary	missing data	missing data
validation	SRR1618671	SAMN02837932	6	NCTC10248-1618671	NCTC10248_v1	reads	466	337	90436	41	45372	5447286	4750	3	70	98.8	missing data	missing data	missing data	Human
validation, genotyping	SRR1618688	SAMN02839409	106	NCTC3709	NCTC3709	reads	613	326	91403	41	47034	5425275	4560	3	68	99.3	1932	Pakistan	Lahore	Horse
validation	SRR1925729	SAMN03418621	Ivan	NCTC10230-1925729	NCTC10230_v2	reads	287	269	93377	40	47436	5571394	4566	3	69	99.2	1961	Hungary	missing data	Horse
validation	SRR2083738	SAMN02836929		Turkey1	Turkey1	reads	652	469	90628	70	25805	5390407	4654	3	70	97.6	missing data	Turkey	Ankara	Horse
validation	SRR2083741	SAMN02837660		Turkey10	Turkey10	reads	590	298	90356	40	48732	5364734	4553	3	69	99.3	missing data	Turkey	Ankara	Horse
validation	SRR2084340	SAMN02836930		Turkey3	Turkey3	reads	676	647	90178	94	19090	5364310	4543	3	69	95.6	missing data	Turkey	Ankara	Human
validation	SRR2084354	SAMN02797575		Turkey4	Turkey4	reads	243	713	90181	102	16779	5386936	4608	3	66	95.4	missing data	Turkey	Ankara	Human
validation	SRR2084356	SAMN02798126		Turkey5	Turkey5	reads	664	633	90031	91	18160	5327536	4605	3	67	96.0	missing data	Turkey	Ankara	Human
validation	SRR2084363	SAMN02798092		Turkey6	Turkey6	reads	245	1149	89583	98	16777	5385293	4560	3	65	95.6	missing data	Turkey	Ankara	Horse
validation	SRR2084419	SAMN02798149		Turkey8	Turkey8	reads	2011	370	90.71	43	44082	5411362	4525	3	71	99.2	missing data	Turkey	Ankara	Horse
validation	SRR2146899	SAMN03120828		2002734306-2146899	2002734306_v1	reads	635	302	86838	46	37316	5209905	4528	4	67	98.9	missing data	United Kingdom	missing data	missing data
validation, genotyping	SRR2146904	SAMN03107083		India86-567-2-2146904	India86-567-2_v1	reads	758	357	92124	48	36840	5484286	4425	3	61	99.1	missing data	India	missing data	Mule
validation	SRR2146905	SAMN03107083		India86-567-2-2146905	India86-567-2_v2	reads	141	1046	90279	126	13150	5609549	4611	3	67	90.2	missing data	India	missing data	Mule
validation	SRR2147667	SAMN03222861		2002721276-2147667	2002721276_v1	reads	396	714	93712	98	16392	5554024	4951	4	66	95.9	1956	missing data	missing data	missing data
validation	SRR2147676	SAMN02900561	China5	NCTC10245-2147676	NCTC10245_v1	reads	427	361	95692	46	38178	5660052	4702	3	69	99.3	1956	China	missing data	Horse
validation	SRR2857716	SAMN03107083		India86-567-2-2857716	India86-567-2_v3	reads	141	1064	90277	130	13051	5622453	4760	3	68	90.5	missing data	India	missing data	Mule
validation	SRR2863203	SAMN03120828		2002734306-2863203	2002734306_v2	reads	635	302	86838	46	37316	5209879	4937	4	67	98.9	missing data	United Kingdom	missing data	missing data
validation	SRR2873729	SAMN03222861		2002721276-2873729	2002721276_v2	reads	396	717	93703	98	16392	5553948	4420	3	61	95.9	1956	missing data	missing data	missing data
validation	SRR2874395	SAMN02900561	China5	NCTC10245-2874395	NCTC10245_v2	reads	427	352	95688	47	37000	5659710	4705	3	69	99.3	1956	China	missing data	Horse
validation	SRR3106334	SAMN04260157	Budapest	NCTC10229	NCTC10229	reads	658	238	83157	35	50128	4933540	4759	3	68	97.7	1961	Hungary	missing data	Horse
validation	SRR3106335	SAMN04260156	102	NCTC3708	NCTC3708	reads	337	276	94212	47	42110	5556434	4149	3	66	99.2	1931	India	missing data	Horse
validation	SRR3106336	SAMN04260155		Kweiyang#4	Kweiyang#4	reads	281	306	95787	51	35219	5605734	4642	3	69	99.4	1942	China	missing data	Horse
validation	SRR3106337	SAMN04260154		BURK080	BURK080	reads	523	265	84397	41	36006	5025909	4680	3	70	98.1	1964	USA	New Mexico	Human
validation	SRR3106338	SAMN04260153		BURK081	BURK081	reads	585	248	85.59	41	40141	5096719	4244	3	67	97.4	1964	USA	New York	Human
validation	SRR7875297	SAMN10081116		SCPM-O-B-7146	SCPM-O-B-7146	reads	39	314	95649	49	37400	5683415	4274	3	67	98.3	missing data	missing data	missing data	missing data
validation	SRR7875298	SAMN10081115		SCPM-O-B-7093	SCPM-O-B-7093	reads	37	319	94632	48	38933	5637081	4757	3	71	98.9	missing data	missing data	missing data	missing data
validation	SRR7875299	SAMN10081114		SCPM-O-B-4688	SCPM-O-B-4688	reads	35	312	93645	51	34828	5569620	4713	3	68	98.0	missing data	missing data	missing data	missing data
validation	SRR7875300	SAMN10081113		SCPM-O-B-4686	SCPM-O-B-4686	reads	41	298	93755	42	44438	5576546	4652	3	70	98.4	missing data	missing data	missing data	missing data
validation	SRR8072926	SAMN10228566	FDAARGOS_586	NCTC120	NCTC120	reads	194	739	86145	116	13481	5190045	4667	3	70	93.4	1920	United Kingdom	London	missing data
validation	SRR8072929	SAMN10228567	FDAARGOS_587	NCTC10230-8072929	NCTC10230_v3	reads	223	959	94574	150	10902	5610416	4457	3	63	92.1	1961	Hungary	missing data	Horse
validation	SRR8072932	SAMN10228568		FDAARGOS-588	FDAARGOS-588	reads	202	1070	89237	166	9410	5330286	4796	3	71	90.0	missing data	Turkey	missing data	missing data
validation	SRR8072935	SAMN10228569		FDAARGOS-589	FDAARGOS-589	reads	226	840	84087	121	12092	5011732	4558	3	71	90.8	missing data		missing data	Horse
validation	SRR8072938	SAMN10228570	FDAARGOS_590	ATCC23344-8072938	ATCC23344_v1	reads	252	757	95557	114	14894	5609104	4254	3	69	94.7	missing data	China	missing data	Human
validation	SRR8283094	SAMN10228565		FDAARGOS-585	FDAARGOS-585	reads	225	686	83717	105	14501	4997717	4768	3	70	93.3	missing data	missing data	missing data	missing data
validation	SRR948445	SAMN02303030		2000031281	2000031281	reads	82	255	96484	35	52935	5647530	4286	3	67	100.0	2000	USA	missing data	Human
validation	SRR948446	SAMN02303031		A188	A188	reads	143	209	84512	31	60102	5029224	4710	3	71	98.6	missing data	missing data	missing data	missing data
validation	SRR948447	SAMN02303032		A193	A193	reads	174	232	85567	32	53174	5096573	4242	3	67	97.6	1964	France	missing data	missing data
validation	SRR948449	SAMN02303033	China_7	ATCC23344-948449	ATCC23344_v2	reads	154	255	96481	35	56950	5646750	4267	3	67	100.0	1944	China	missing data	Human
validation	SRR948450	SAMN02303034	strain_6	NCTC10248-948450	NCTC10248_v2	reads	144	247	90702	36	50730	5464852	4710	3	71	98.9	1950	missing data	missing data	Human
validation	SRR948451	SAMN02303035	strain_11	NCTC10260-948451	NCTC10260_v2	reads	152	249	96208	37	53148	5724139	4560	3	69	99.3	1949	Turkey	missing data	Human
validation, excluded	SRR2146902	SAMN03198318		KC_1092	-	reads	92	6604	81.899	567	2683	5666661	5675	1	56	58.8	missing data	Iran	missing data	missing data
validation, excluded	SRR2147668	SAMN03222861		2002721276	-	reads	52	1678	86.145	248	6570	5450945	5176	2	64	74.3	1956	missing data	missing data	missing data
validation, excluded	SRR2873730	SAMN03222861		2002721276	-	reads	52	4042	88.326	435	3821	5981094	5785	1	67	67.3	1956	missing data	missing data	missing data
seed genome	GCF_000011705.1	SAMN02603987		ATCC23344	ATCC23344_REF	assembly	-	2	100	1	3510148	5835527	4795	3	71	100.0	1942/1944	China/Burma	missing data	Human
query genome	GCF_900446235.1	SAMEA104398206		NCTC3709	-	assembly	-	17	92824	3	692831	5544425	4736	6	72	99.3	1932	India	Lahore	Horse
query genome	GCF_000015605.1	SAMN02604032		NCTC10229	-	assembly	-	2	96177	1	3458208	5742303	4887	8	76	99.3	missing data	missing data	missing data	missing data
query genome	GCF_000015625.1	SAMN02604033		NCTC10247	-	assembly	-	2	97.78	1	3495687	5848380	4990	8	76	99.0	missing data	missing data	missing data	missing data
query genome	GCF_000755845.1	SAMN02837932		Strain6	-	assembly	-	2	93287	1	3501048	5647769	4857	8	75	98.9	missing data	missing data	missing data	Human
query genome	GCF_000755865.1	SAMN02821273		Strain23344	-	assembly	-	2	94472	1	3531732	5625292	4860	6	74	99.3	missing data	Myanmar	missing data	missing data
query genome	GCF_000756025.1	SAMN02849482		2000031063	-	assembly	-	2	99323	1	3553363	5874930	5042	8	77	99.8	missing data	Hungary	missing data	missing data
query genome	GCF_000959405.1	SAMN03079578		Strain11	-	assembly	-	2	99215	1	3559874	5913134	5060	8	77	99.3	1949	Turkey	missing data	Human
query genome	GCF_000959465.1	SAMN03107083		India86-567-2	-	assembly	-	2	95462	1	3560434	5686446	4885	8	73	99.5	missing data	India	missing data	Mule
query genome	GCF_000959585.1	SAMN03198318		KC1092	-	assembly	-	2	96.36	1	3509051	5661951	4845	6	74	99.8	missing data	Iran	missing data	missing data
query genome	GCF_000959625.1	SAMN03222861		2002721276	-	assembly	-	2	97819	1	3542936	5780439	4930	8	77	99.8	1956	missing data	missing data	missing data
query genome	GCF_001729545.1	SAMN05607081		Bahrain1	-	assembly	-	2	97084	1	3553991	5780166	4912	8	76	98.9	2011	Bahrain	missing data	Horse
query genome	GCF_002346005.1	SAMN03121657		Turkey10	-	assembly	-	2	93411	1	3623703	5728982	4969	8	75	99.0	missing data	Turkey	missing data	missing data
query genome	GCF_002346065.1	SAMN03121650		Turkey3	-	assembly	-	2	93561	1	3558404	5663182	4893	8	75	99.3	missing data	Turkey	missing data	missing data
query genome	GCF_002346085.1	SAMN03121651		Turkey4	-	assembly	-	2	93821	1	3625848	5732597	4959	8	75	99.4	missing data	Turkey	missing data	missing data
query genome	GCF_002346125.1	SAMN03121653		Turkey6	-	assembly	-	2	93181	1	3507358	5747822	4930	8	76	99.4	missing data	Turkey	missing data	missing data
query genome	GCF_002346145.1	SAMN03121654		Turkey7	-	assembly	-	2	94403	1	3578566	5725287	4910	8	76	99.4	missing data	Turkey	missing data	missing data
query genome	GCF_002346185.1	SAMN03121656		Turkey9	-	assembly	-	2	93312	1	3045954	5774312	4944	8	78	99.3	missing data	Turkey	missing data	missing data
query genome	GCF_003933025.1	SAMN10228568		FDAARGOS-588	-	assembly	-	2	93867	1	3517959	5638231	4820	8	77	99.3	missing data	Turkey	Ankara	missing data
genotyping	GCF_000169875.1	SAMN02435865		PRL20	PRL20	assembly	-	274	94.949	36	49434	5669751	4912	2	68	-	2005	Pakistan	Lahore	Horse
genotyping	GCF_000015465.1	SAMN02604034		SAVP1	SAVP1	assembly	-	2	87.655	1	3497479	5232401	4466	8	73	-	missing data	India	missing data	Mule
genotyping	GCF_003590125.1	SAMN03272449		2000031066	2000031066	assembly	-	209	84.923	35	50890	5126513	4332	4	66	-	missing data	India	missing data	missing data
genotyping	SRR2146902	SAMN03198318		KC1092	KC1092	reads	92	6604	81.899	567	2683	5666661	5670	1	56	-	missing data	Iran	missing data	missing data
genotyping	SRR3106335	SAMN04260156		102	102	reads	337	276	94.212	47	42110	5556434	4642	3	69	-	1932	India	missing data	Mule/Horse
genotyping	GCF_001831355.1	SAMN05504014		3076	3076	assembly	-	284	93.992	35	57450	5592413	4662	3	69	99.4	2013	India	Himachal Pradesh	Mule
genotyping	GCF_001715185.1	SAMN05504013		3712	3712	assembly	-	305	93.854	36	51463	5584923	4658	3	72	99.3	2015	India	Uttar Pradesh	Horse
