# Supplementary material for: Sequencing-Based Genotyping of Pakistani Burkholderia mallei Strains: A Useful Way for Investigating Glanders Outbreaks
Source: Pathogens. 2022 May 24;11(6):614. doi: 10.3390/pathogens11060614 (PMC9227068; doi:10.3390/pathogens11060614)
Supplement: Supplementary file 1 [file pathogens-11-00614-s001.zip › Supplement Table S2 - SNP distances between Pakistani strains.xlsx]

## Sheet: All strains
	102	2000031066	3076	3712	India86-567-2	KC1092	Mukteswar	NCTC3709	PRL1	PRL11	PRL2	PRL20	PRL3	PRL34	PRL4	PRL41	PRL42	PRL43	PRL44	PRL7	Pak2017H7	Pak2018H10	Pak2018H3	Pak2018M4	Pak2019H6	Pak2019H9	Pak2020M11	Pak2020M8	ATCC 23344	SAVP1
102	0	256	265	262	250	296	209	270	260	262	263	295	263	263	263	260	262	262	262	266	270	271	274	269	275	272	255	260	283	253
2000031066	256	0	39	36	24	318	311	328	46	48	49	81	49	49	49	46	48	48	48	52	56	57	60	55	61	58	41	46	305	3
3076	265	39	0	5	25	327	326	337	55	57	58	90	58	58	58	55	57	57	57	61	65	66	69	64	70	67	50	55	314	36
3712	262	36	5	0	22	324	323	334	52	54	55	87	55	55	55	52	54	54	54	58	62	63	66	61	67	64	47	52	311	33
India86-567-2	250	24	25	22	0	312	311	322	40	42	43	75	43	43	43	40	42	42	42	46	50	51	54	49	55	52	35	40	299	21
KC1092	296	318	327	324	312	0	357	368	322	324	325	357	325	325	325	322	324	324	324	328	332	333	336	331	337	334	317	322	211	315
Mukteswar	209	311	326	323	311	357	0	333	321	323	324	356	324	324	324	321	323	323	323	327	331	332	335	330	336	333	316	321	344	308
NCTC3709	270	328	337	334	322	368	333	0	332	334	335	367	335	335	335	332	334	334	334	338	342	343	346	341	347	344	327	332	355	325
PRL1	260	46	55	52	40	322	321	332	0	20	21	35	21	21	21	0	38	38	20	42	28	29	32	27	33	30	21	26	309	43
PRL11	262	48	57	54	42	324	323	334	20	0	1	55	1	1	1	20	40	40	0	44	8	9	12	7	13	10	23	28	311	45
PRL2	263	49	58	55	43	325	324	335	21	1	0	56	0	0	0	21	41	41	1	45	9	10	13	8	14	11	24	29	312	46
PRL20	295	81	90	87	75	357	356	367	35	55	56	0	56	56	56	35	73	73	55	77	63	64	67	62	68	65	56	61	344	78
PRL3	263	49	58	55	43	325	324	335	21	1	0	56	0	0	0	21	41	41	1	45	9	10	13	8	14	11	24	29	312	46
PRL34	263	49	58	55	43	325	324	335	21	1	0	56	0	0	0	21	41	41	1	45	9	10	13	8	14	11	24	29	312	46
PRL4	263	49	58	55	43	325	324	335	21	1	0	56	0	0	0	21	41	41	1	45	9	10	13	8	14	11	24	29	312	46
PRL41	260	46	55	52	40	322	321	332	0	20	21	35	21	21	21	0	38	38	20	42	28	29	32	27	33	30	21	26	309	43
PRL42	262	48	57	54	42	324	323	334	38	40	41	73	41	41	41	38	0	0	40	6	48	49	52	47	53	50	33	38	311	45
PRL43	262	48	57	54	42	324	323	334	38	40	41	73	41	41	41	38	0	0	40	6	48	49	52	47	53	50	33	38	311	45
PRL44	262	48	57	54	42	324	323	334	20	0	1	55	1	1	1	20	40	40	0	44	8	9	12	7	13	10	23	28	311	45
PRL7	266	52	61	58	46	328	327	338	42	44	45	77	45	45	45	42	6	6	44	0	52	53	56	51	57	54	37	42	315	49
Pak2017H7	270	56	65	62	50	332	331	342	28	8	9	63	9	9	9	28	48	48	8	52	0	1	20	7	9	6	31	36	319	53
Pak2018H10	271	57	66	63	51	333	332	343	29	9	10	64	10	10	10	29	49	49	9	53	1	0	21	8	10	7	32	37	320	54
Pak2018H3	274	60	69	66	54	336	335	346	32	12	13	67	13	13	13	32	52	52	12	56	20	21	0	19	25	22	35	40	323	57
Pak2018M4	269	55	64	61	49	331	330	341	27	7	8	62	8	8	8	27	47	47	7	51	7	8	19	0	12	9	30	35	318	52
Pak2019H6	275	61	70	67	55	337	336	347	33	13	14	68	14	14	14	33	53	53	13	57	9	10	25	12	0	11	36	41	324	58
Pak2019H9	272	58	67	64	52	334	333	344	30	10	11	65	11	11	11	30	50	50	10	54	6	7	22	9	11	0	33	38	321	55
Pak2020M11	255	41	50	47	35	317	316	327	21	23	24	56	24	24	24	21	33	33	23	37	31	32	35	30	36	33	0	11	304	38
Pak2020M8	260	46	55	52	40	322	321	332	26	28	29	61	29	29	29	26	38	38	28	42	36	37	40	35	41	38	11	0	309	43
ATCC 23344	283	305	314	311	299	211	344	355	309	311	312	344	312	312	312	309	311	311	311	315	319	320	323	318	324	321	304	309	0	302
SAVP1	253	3	36	33	21	315	308	325	43	45	46	78	46	46	46	43	45	45	45	49	53	54	57	52	58	55	38	43	302	0

## Sheet: This study strains
	PRL1	PRL2	PRL3	PRL4	PRL7	PRL11	PRL34	PRL41	PRL42	PRL43	PRL44	Pak2018H3	Pak2018M4	Pak2019H6	Pak2017H7	Pak2020M8	Pak2019H9	Pak2018H10	Pak2020M11	ATCC23344
PRL1	0	39	39	39	71	38	39	0	65	65	37	62	46	56	47	52	51	49	52	504
PRL2	39	0	0	0	72	3	0	39	66	66	2	29	13	21	12	53	16	14	51	507
PRL3	39	0	0	0	72	3	0	39	66	66	2	29	13	21	12	53	16	14	51	507
PRL4	39	0	0	0	72	3	0	39	66	66	2	29	13	21	12	53	16	14	51	507
PRL7	71	72	72	72	0	71	72	71	8	8	70	96	79	89	80	73	84	82	73	505
PRL11	38	3	3	3	71	0	3	38	65	65	1	28	12	20	11	52	15	13	50	506
PRL34	39	0	0	0	72	3	0	39	66	66	2	29	13	21	12	53	16	14	51	507
PRL41	0	39	39	39	71	38	39	0	65	65	37	62	46	56	47	52	51	49	52	504
PRL42	65	66	66	66	8	65	66	65	0	0	64	90	73	83	74	67	78	76	67	499
PRL43	65	66	66	66	8	65	66	65	0	0	64	90	73	83	74	67	78	76	67	499
PRL44	37	2	2	2	70	1	2	37	64	64	0	27	11	19	10	51	14	12	49	505
Pak2018H3	62	29	29	29	96	28	29	62	90	90	27	0	37	46	37	77	41	39	76	531
Pak2018M4	46	13	13	13	79	12	13	46	73	73	11	37	0	22	13	60	17	15	60	514
Pak2019H6	56	21	21	21	89	20	21	56	83	83	19	46	22	0	15	70	19	17	68	522
Pak2017H7	47	12	12	12	80	11	12	47	74	74	10	37	13	15	0	61	10	2	59	515
Pak2020M8	52	53	53	53	73	52	53	52	67	67	51	77	60	70	61	0	65	63	22	508
Pak2019H9	51	16	16	16	84	15	16	51	78	78	14	41	17	19	10	65	0	12	63	519
Pak2018H10	49	14	14	14	82	13	14	49	76	76	12	39	15	17	2	63	12	0	61	515
Pak2020M11	52	51	51	51	73	50	51	52	67	67	49	76	60	68	59	22	63	61	0	508
ATCC23344	504	507	507	507	505	506	507	504	499	499	505	531	514	522	515	508	519	515	508	0
