# Supplementary material for: Sequencing-Based Genotyping of Pakistani Burkholderia mallei Strains: A Useful Way for Investigating Glanders Outbreaks
Source: Pathogens. 2022 May 24;11(6):614. doi: 10.3390/pathogens11060614 (PMC9227068; doi:10.3390/pathogens11060614)
Supplement: Supplementary file 1 [file pathogens-11-00614-s001.zip › Supplement Table S3 - cgMLST allele distances of strains used for scheme validation.xlsx]

## Sheet: SNP distances - snippy
Strain	2000031281	2002734299	2002721276_v1	2002721276_v2	2002734306_v1	2002734306_v2	A188	A193	ATCC23344_REF	ATCC23344_v1	ATCC23344_v2	BURK080	BURK081	FDAARGOS-585	FDAARGOS-588	FDAARGOS-589	FMH23344	India86-567-2_v1	India86-567-2_v2	India86-567-2_v3	Kweiyang#4	NCTC10229	NCTC10230_v1	NCTC10230_v2	NCTC10230_v3	NCTC10245_v1	NCTC10245_v2	NCTC10248_v1	NCTC10248_v2	NCTC10260_v1	NCTC10260_v2	NCTC120	NCTC3708	NCTC3709	SCPM-O-B-4686	SCPM-O-B-4688	SCPM-O-B-7093	SCPM-O-B-7146	Turkey1	Turkey10	Turkey3	Turkey4	Turkey5	Turkey6	Turkey8
2000031281	0	447	228	228	712	712	444	451	2	0	0	444	451	444	452	326	0	325	325	325	1	326	248	448	248	250	250	715	715	456	456	712	332	426	468	443	378	473	452	455	453	453	452	447	453
2002734299	447	0	445	445	669	669	181	188	449	447	447	181	188	181	189	407	447	404	404	404	446	407	465	1	465	467	467	672	672	95	95	669	379	245	383	186	427	388	189	192	190	190	189	184	190
2002721276_v1	228	445	0	0	710	710	444	451	230	228	228	444	451	444	452	326	228	325	325	325	227	326	158	446	158	160	160	711	711	454	454	710	330	424	466	443	376	471	452	455	453	453	452	447	453
2002721276_v2	228	445	0	0	710	710	444	451	230	228	228	444	451	444	452	326	228	325	325	325	227	326	158	446	158	160	160	711	711	454	454	710	330	424	466	443	376	471	452	455	453	453	452	447	453
2002734306_v1	712	669	710	710	0	0	668	675	714	712	712	668	675	668	674	674	712	673	673	673	711	674	730	670	730	732	732	157	157	678	678	0	644	646	690	667	688	695	674	679	677	677	676	671	675
2002734306_v2	712	669	710	710	0	0	668	675	714	712	712	668	675	668	674	674	712	673	673	673	711	674	730	670	730	732	732	157	157	678	678	0	644	646	690	667	688	695	674	679	677	677	676	671	675
A188	444	181	444	444	668	668	0	185	446	444	444	0	185	0	10	404	444	401	401	401	443	404	464	182	464	466	466	671	671	192	192	668	378	244	382	153	426	387	10	13	11	11	10	5	11
A193	451	188	451	451	675	675	185	0	453	451	451	185	0	185	193	411	451	408	408	408	450	411	471	189	471	473	473	678	678	199	199	675	385	251	389	190	433	394	193	196	194	194	193	188	194
ATCC23344_REF	2	449	230	230	714	714	446	453	0	2	2	446	453	446	454	328	2	327	327	327	3	328	250	450	250	252	252	717	717	458	458	714	334	428	470	445	380	475	454	457	455	455	454	449	455
ATCC23344_v1	0	447	228	228	712	712	444	451	2	0	0	444	451	444	452	326	0	325	325	325	1	326	248	448	248	250	250	715	715	456	456	712	332	426	468	443	378	473	452	455	453	453	452	447	453
ATCC23344_v2	0	447	228	228	712	712	444	451	2	0	0	444	451	444	452	326	0	325	325	325	1	326	248	448	248	250	250	715	715	456	456	712	332	426	468	443	378	473	452	455	453	453	452	447	453
BURK080	444	181	444	444	668	668	0	185	446	444	444	0	185	0	10	404	444	401	401	401	443	404	464	182	464	466	466	671	671	192	192	668	378	244	382	153	426	387	10	13	11	11	10	5	11
BURK081	451	188	451	451	675	675	185	0	453	451	451	185	0	185	193	411	451	408	408	408	450	411	471	189	471	473	473	678	678	199	199	675	385	251	389	190	433	394	193	196	194	194	193	188	194
FDAARGOS-585	444	181	444	444	668	668	0	185	446	444	444	0	185	0	10	404	444	401	401	401	443	404	464	182	464	466	466	671	671	192	192	668	378	244	382	153	426	387	10	13	11	11	10	5	11
FDAARGOS-588	452	189	452	452	674	674	10	193	454	452	452	10	193	10	0	412	452	409	409	409	451	412	472	190	472	474	474	679	679	200	200	674	386	252	390	161	434	395	0	9	15	15	14	9	1
FDAARGOS-589	326	407	326	326	674	674	404	411	328	326	326	404	411	404	412	0	326	27	27	27	325	0	346	408	346	348	348	677	677	416	416	674	292	388	430	405	338	435	412	415	413	413	412	407	413
FMH23344	0	447	228	228	712	712	444	451	2	0	0	444	451	444	452	326	0	325	325	325	1	326	248	448	248	250	250	715	715	456	456	712	332	426	468	443	378	473	452	455	453	453	452	447	453
India86-567-2_v1	325	404	325	325	673	673	401	408	327	325	325	401	408	401	409	27	325	0	0	0	324	27	345	405	345	347	347	676	676	415	415	673	289	387	429	404	337	434	409	412	410	410	409	404	410
India86-567-2_v2	325	404	325	325	673	673	401	408	327	325	325	401	408	401	409	27	325	0	0	0	324	27	345	405	345	347	347	676	676	415	415	673	289	387	429	404	337	434	409	412	410	410	409	404	410
India86-567-2_v3	325	404	325	325	673	673	401	408	327	325	325	401	408	401	409	27	325	0	0	0	324	27	345	405	345	347	347	676	676	415	415	673	289	387	429	404	337	434	409	412	410	410	409	404	410
Kweiyang#4	1	446	227	227	711	711	443	450	3	1	1	443	450	443	451	325	1	324	324	324	0	325	247	447	247	249	249	714	714	455	455	711	331	425	467	442	377	472	451	454	452	452	451	446	452
NCTC10229	326	407	326	326	674	674	404	411	328	326	326	404	411	404	412	0	326	27	27	27	325	0	346	408	346	348	348	677	677	416	416	674	292	388	430	405	338	435	412	415	413	413	412	407	413
NCTC10230_v1	248	465	158	158	730	730	464	471	250	248	248	464	471	464	472	346	248	345	345	345	247	346	0	466	0	2	2	731	731	474	474	730	350	444	486	463	396	491	472	475	473	473	472	467	473
NCTC10230_v2	448	1	446	446	670	670	182	189	450	448	448	182	189	182	190	408	448	405	405	405	447	408	466	0	466	468	468	673	673	96	96	670	380	246	384	187	428	389	190	193	191	191	190	185	191
NCTC10230_v3	248	465	158	158	730	730	464	471	250	248	248	464	471	464	472	346	248	345	345	345	247	346	0	466	0	2	2	731	731	474	474	730	350	444	486	463	396	491	472	475	473	473	472	467	473
NCTC10245_v1	250	467	160	160	732	732	466	473	252	250	250	466	473	466	474	348	250	347	347	347	249	348	2	468	2	0	0	733	733	476	476	732	352	446	488	465	398	493	474	477	475	475	474	469	475
NCTC10245_v2	250	467	160	160	732	732	466	473	252	250	250	466	473	466	474	348	250	347	347	347	249	348	2	468	2	0	0	733	733	476	476	732	352	446	488	465	398	493	474	477	475	475	474	469	475
NCTC10248_v1	715	672	711	711	157	157	671	678	717	715	715	671	678	671	679	677	715	676	676	676	714	677	731	673	731	733	733	0	0	681	681	157	647	649	693	670	691	698	679	682	680	680	679	674	680
NCTC10248_v2	715	672	711	711	157	157	671	678	717	715	715	671	678	671	679	677	715	676	676	676	714	677	731	673	731	733	733	0	0	681	681	157	647	649	693	670	691	698	679	682	680	680	679	674	680
NCTC10260_v1	456	95	454	454	678	678	192	199	458	456	456	192	199	192	200	416	456	415	415	415	455	416	474	96	474	476	476	681	681	0	0	678	388	252	382	195	436	397	200	203	201	201	200	195	201
NCTC10260_v2	456	95	454	454	678	678	192	199	458	456	456	192	199	192	200	416	456	415	415	415	455	416	474	96	474	476	476	681	681	0	0	678	388	252	382	195	436	397	200	203	201	201	200	195	201
NCTC120	712	669	710	710	0	0	668	675	714	712	712	668	675	668	674	674	712	673	673	673	711	674	730	670	730	732	732	157	157	678	678	0	644	646	690	667	688	695	674	679	677	677	676	671	675
NCTC3708	332	379	330	330	644	644	378	385	334	332	332	378	385	378	386	292	332	289	289	289	331	292	350	380	350	352	352	647	647	388	388	644	0	360	402	381	236	407	386	389	387	387	386	381	387
NCTC3709	426	245	424	424	646	646	244	251	428	426	426	244	251	244	252	388	426	387	387	387	425	388	444	246	444	446	446	649	649	252	252	646	360	0	360	245	408	365	252	255	253	253	252	247	253
SCPM-O-B-4686	468	383	466	466	690	690	382	389	470	468	468	382	389	382	390	430	468	429	429	429	467	430	486	384	486	488	488	693	693	382	382	690	402	360	0	381	448	81	390	393	391	391	390	385	391
SCPM-O-B-4688	443	186	443	443	667	667	153	190	445	443	443	153	190	153	161	405	443	404	404	404	442	405	463	187	463	465	465	670	670	195	195	667	381	245	381	0	427	386	161	164	162	162	161	156	162
SCPM-O-B-7093	378	427	376	376	688	688	426	433	380	378	378	426	433	426	434	338	378	337	337	337	377	338	396	428	396	398	398	691	691	436	436	688	236	408	448	427	0	453	434	437	435	435	434	429	435
SCPM-O-B-7146	473	388	471	471	695	695	387	394	475	473	473	387	394	387	395	435	473	434	434	434	472	435	491	389	491	493	493	698	698	397	397	695	407	365	81	386	453	0	395	398	396	396	395	390	396
Turkey1	452	189	452	452	674	674	10	193	454	452	452	10	193	10	0	412	452	409	409	409	451	412	472	190	472	474	474	679	679	200	200	674	386	252	390	161	434	395	0	9	15	15	14	9	1
Turkey10	455	192	455	455	679	679	13	196	457	455	455	13	196	13	9	415	455	412	412	412	454	415	475	193	475	477	477	682	682	203	203	679	389	255	393	164	437	398	9	0	18	18	17	12	10
Turkey3	453	190	453	453	677	677	11	194	455	453	453	11	194	11	15	413	453	410	410	410	452	413	473	191	473	475	475	680	680	201	201	677	387	253	391	162	435	396	15	18	0	14	13	10	16
Turkey4	453	190	453	453	677	677	11	194	455	453	453	11	194	11	15	413	453	410	410	410	452	413	473	191	473	475	475	680	680	201	201	677	387	253	391	162	435	396	15	18	14	0	1	10	16
Turkey5	452	189	452	452	676	676	10	193	454	452	452	10	193	10	14	412	452	409	409	409	451	412	472	190	472	474	474	679	679	200	200	676	386	252	390	161	434	395	14	17	13	1	0	9	15
Turkey6	447	184	447	447	671	671	5	188	449	447	447	5	188	5	9	407	447	404	404	404	446	407	467	185	467	469	469	674	674	195	195	671	381	247	385	156	429	390	9	12	10	10	9	0	10
Turkey8	453	190	453	453	675	675	11	194	455	453	453	11	194	11	1	413	453	410	410	410	452	413	473	191	473	475	475	680	680	201	201	675	387	253	391	162	435	396	1	10	16	16	15	10	0

## Sheet: SNP distances - parsnp
Strain	2000031281	2002734299	2002721276_v1	2002721276_v2	2002734306_v1	2002734306_v2	A188	A193	ATCC23344_REF	ATCC23344_v1	ATCC23344_v2	BURK080	BURK081	FDAARGOS-585	FDAARGOS-588	FDAARGOS-589	FMH23344	India86-567-2_v1	India86-567-2_v2	India86-567-2_v3	Kweiyang#4	NCTC10229	NCTC10230_v1	NCTC10230_v2	NCTC10230_v3	NCTC10245_v1	NCTC10245_v2	NCTC10248_v1	NCTC10248_v2	NCTC10260_v1	NCTC10260_v2	NCTC120	NCTC3708	NCTC3709	SCPM-O-B-4686	SCPM-O-B-4688	SCPM-O-B-7093	SCPM-O-B-7146	Turkey1	Turkey10	Turkey3	Turkey4	Turkey5	Turkey6	Turkey8
2000031281	0	455	251	253	730	730	451	466	3	1	7	454	468	453	495	340	4	333	395	397	24	329	268	458	306	259	259	732	732	447	450	743	329	438	464	466	381	479	457	467	459	481	463	461	458
2002734299	455	0	466	468	681	681	184	197	458	456	462	187	199	186	228	423	457	416	476	478	475	410	483	9	523	476	476	685	685	86	89	696	378	251	375	199	432	388	188	200	190	212	194	194	189
2002721276_v1	251	466	0	6	739	739	464	477	254	252	258	465	479	466	506	353	251	346	406	408	271	340	191	467	231	182	184	743	743	460	459	754	338	449	477	479	390	490	468	478	470	492	474	474	469
2002721276_v2	253	468	6	0	741	741	466	479	256	254	260	467	481	468	508	355	253	348	408	410	273	342	193	469	233	184	186	745	745	462	461	756	340	451	479	481	392	492	470	480	472	494	476	476	471
2002734306_v1	730	681	739	741	0	0	679	692	733	731	737	680	696	681	719	698	730	691	751	753	750	685	758	684	798	751	751	148	148	675	676	15	653	664	692	694	703	705	681	693	685	707	689	689	682
2002734306_v2	730	681	739	741	0	0	679	692	733	731	737	680	696	681	719	698	730	691	751	753	750	685	758	684	798	751	751	148	148	675	676	15	653	664	692	694	703	705	681	693	685	707	689	689	682
A188	451	184	464	466	679	679	0	195	454	452	456	9	197	8	52	419	455	412	474	476	473	408	481	187	519	472	472	681	681	176	179	692	376	249	371	165	428	386	14	24	16	38	20	18	15
A193	466	197	477	479	692	692	195	0	469	467	473	198	10	197	239	434	468	427	487	489	486	421	494	202	534	487	487	696	696	191	194	707	389	262	386	210	443	399	199	211	201	223	205	205	200
ATCC23344_REF	3	458	254	256	733	733	454	469	0	4	10	457	471	456	498	343	7	336	398	400	27	332	271	461	309	262	262	735	735	450	453	746	332	441	467	469	384	482	460	470	462	484	466	464	461
ATCC23344_v1	1	456	252	254	731	731	452	467	4	0	8	455	469	454	496	341	5	334	396	398	25	330	269	459	307	260	260	733	733	448	451	744	330	439	465	467	382	480	458	468	460	482	464	462	459
ATCC23344_v2	7	462	258	260	737	737	456	473	10	8	0	461	475	460	502	347	11	340	402	404	31	336	275	465	313	266	266	739	739	454	457	750	336	445	471	473	388	486	464	474	466	488	470	468	465
BURK080	454	187	465	467	680	680	9	198	457	455	461	0	200	11	53	422	456	415	477	479	476	411	484	188	522	475	475	684	684	179	180	693	379	252	374	168	429	389	17	25	19	41	23	21	18
BURK081	468	199	479	481	696	696	197	10	471	469	475	200	0	199	241	436	470	429	491	493	490	425	498	200	536	487	489	698	698	193	192	709	391	266	388	212	441	403	203	213	205	227	209	207	204
FDAARGOS-585	453	186	466	468	681	681	8	197	456	454	460	11	199	0	54	421	457	414	476	478	475	410	483	189	521	474	474	683	683	178	181	694	378	251	373	167	430	388	16	26	18	40	22	20	17
FDAARGOS-588	495	228	506	508	719	719	52	239	498	496	502	53	241	54	0	463	497	456	518	520	517	452	525	229	563	516	516	725	725	220	221	732	420	293	415	209	470	430	40	56	58	80	62	60	41
FDAARGOS-589	340	423	353	355	698	698	419	434	343	341	347	422	436	421	463	0	344	41	103	105	362	13	370	426	408	361	361	700	700	415	418	711	297	406	432	434	349	447	425	435	427	449	431	429	426
FMH23344	4	457	251	253	730	730	455	468	7	5	11	456	470	457	497	344	0	337	397	399	26	331	270	458	310	263	263	736	736	451	450	745	331	440	468	470	381	481	459	469	461	483	465	465	460
India86-567-2_v1	333	416	346	348	691	691	412	427	336	334	340	415	429	414	456	41	337	0	72	74	355	30	363	419	401	354	354	693	693	408	411	704	290	399	425	427	342	440	418	428	420	442	424	422	419
India86-567-2_v2	395	476	406	408	751	751	474	487	398	396	402	477	491	476	518	103	397	72	0	50	415	90	423	481	463	416	416	755	755	470	473	766	350	459	487	489	404	500	478	490	480	502	482	484	479
India86-567-2_v3	397	478	408	410	753	753	476	489	400	398	404	479	493	478	520	105	399	74	50	0	417	92	425	483	465	418	418	757	757	472	475	768	352	461	489	491	406	502	480	492	482	504	484	486	481
Kweiyang#4	24	475	271	273	750	750	473	486	27	25	31	476	490	475	517	362	26	355	415	417	0	349	288	480	328	281	281	754	754	469	472	765	349	458	486	488	403	499	477	489	479	501	483	483	478
NCTC10229	329	410	340	342	685	685	408	421	332	330	336	411	425	410	452	13	331	30	90	92	349	0	357	415	397	350	350	689	689	404	407	700	284	393	421	423	338	434	412	424	414	436	418	418	413
NCTC10230_v1	268	483	191	193	758	758	481	494	271	269	275	484	498	483	525	370	270	363	423	425	288	357	0	488	58	15	13	760	760	477	480	773	357	466	494	496	411	507	485	479	487	509	491	491	486
NCTC10230_v2	458	9	467	469	684	684	187	202	461	459	465	188	200	189	229	426	458	419	481	483	480	415	488	0	526	477	479	688	688	89	86	697	381	256	378	202	429	393	193	201	195	217	199	197	194
NCTC10230_v3	306	523	231	233	798	798	519	534	309	307	313	522	536	521	563	408	310	401	463	465	328	397	58	526	0	53	51	798	798	515	518	811	397	506	532	534	449	547	525	535	527	549	531	529	526
NCTC10245_v1	259	476	182	184	751	751	472	487	262	260	266	475	487	474	516	361	263	354	416	418	281	350	15	477	53	0	2	751	751	468	469	764	348	459	485	487	400	500	478	488	480	502	484	482	479
NCTC10245_v2	259	476	184	186	751	751	472	487	262	260	266	475	489	474	516	361	263	354	416	418	281	350	13	479	51	2	0	751	751	468	471	764	350	459	485	487	402	500	478	488	480	502	484	482	479
NCTC10248_v1	732	685	743	745	148	148	681	696	735	733	739	684	698	683	725	700	736	693	755	757	754	689	760	688	798	751	751	0	0	677	680	159	657	668	694	696	707	709	687	697	689	711	693	691	688
NCTC10248_v2	732	685	743	745	148	148	681	696	735	733	739	684	698	683	725	700	736	693	755	757	754	689	760	688	798	751	751	0	0	677	680	159	657	668	694	696	707	709	687	697	689	711	693	691	688
NCTC10260_v1	447	86	460	462	675	675	176	191	450	448	454	179	193	178	220	415	451	408	470	472	469	404	477	89	515	468	468	677	677	0	3	688	372	245	367	191	424	382	182	192	184	206	188	186	183
NCTC10260_v2	450	89	459	461	676	676	179	194	453	451	457	180	192	181	221	418	450	411	473	475	472	407	480	86	518	469	471	680	680	3	0	689	373	248	370	194	421	385	185	193	187	209	191	189	186
NCTC120	743	696	754	756	15	15	692	707	746	744	750	693	709	694	732	711	745	704	766	768	765	700	773	697	811	764	764	159	159	688	689	0	668	679	705	707	716	720	696	706	700	722	704	702	697
NCTC3708	329	378	338	340	653	653	376	389	332	330	336	379	391	378	420	297	331	290	350	352	349	284	357	381	397	348	350	657	657	372	373	668	0	361	389	389	230	402	380	392	382	404	386	386	381
NCTC3709	438	251	449	451	664	664	249	262	441	439	445	252	266	251	293	406	440	399	459	461	458	393	466	256	506	459	459	668	668	245	248	679	361	0	358	264	415	371	253	265	255	277	259	259	254
SCPM-O-B-4686	464	375	477	479	692	692	371	386	467	465	471	374	388	373	415	432	468	425	487	489	486	421	494	378	532	485	485	694	694	367	370	705	389	358	0	386	441	85	377	387	379	401	383	381	378
SCPM-O-B-4688	466	199	479	481	694	694	165	210	469	467	473	168	212	167	209	434	470	427	489	491	488	423	496	202	534	487	487	696	696	191	194	707	389	264	386	0	441	401	171	181	173	195	177	175	172
SCPM-O-B-7093	381	432	390	392	703	703	428	443	384	382	388	429	441	430	470	349	381	342	404	406	403	338	411	429	449	400	402	707	707	424	421	716	230	415	441	441	0	456	434	442	436	458	440	438	435
SCPM-O-B-7146	479	388	490	492	705	705	386	399	482	480	486	389	403	388	430	447	481	440	500	502	499	434	507	393	547	500	500	709	709	382	385	720	402	371	85	401	456	0	390	402	392	414	396	396	391
Turkey1	457	188	468	470	681	681	14	199	460	458	464	17	203	16	40	425	459	418	478	480	477	412	485	193	525	478	478	687	687	182	185	696	380	253	377	171	434	390	0	20	18	40	22	22	1
Turkey10	467	200	478	480	693	693	24	211	470	468	474	25	213	26	56	435	469	428	490	492	489	424	479	201	535	488	488	697	697	192	193	706	392	265	387	181	442	402	20	0	30	52	34	32	21
Turkey3	459	190	470	472	685	685	16	201	462	460	466	19	205	18	58	427	461	420	480	482	479	414	487	195	527	480	480	689	689	184	187	700	382	255	379	173	436	392	18	30	0	40	22	24	19
Turkey4	481	212	492	494	707	707	38	223	484	482	488	41	227	40	80	449	483	442	502	504	501	436	509	217	549	502	502	711	711	206	209	722	404	277	401	195	458	414	40	52	40	0	32	46	41
Turkey5	463	194	474	476	689	689	20	205	466	464	470	23	209	22	62	431	465	424	482	484	483	418	491	199	531	484	484	693	693	188	191	704	386	259	383	177	440	396	22	34	22	32	0	28	23
Turkey6	461	194	474	476	689	689	18	205	464	462	468	21	207	20	60	429	465	422	484	486	483	418	491	197	529	482	482	691	691	186	189	702	386	259	381	175	438	396	22	32	24	46	28	0	23
Turkey8	458	189	469	471	682	682	15	200	461	459	465	18	204	17	41	426	460	419	479	481	478	413	486	194	526	479	479	688	688	183	186	697	381	254	378	172	435	391	1	21	19	41	23	23	0

## Sheet: cgMLST distances
Strain	2000031281	2002734299	2002721276_v1	2002721276_v2	2002734306_v1	2002734306_v2	A188	A193	ATCC23344	ATCC23344_v1	ATCC23344_v2	BURK080	BURK081	FDAARGOS-585	FDAARGOS-588	FDAARGOS-589	FMH23344	India86-567-2_v1	India86-567-2_v2	India86-567-2_v3	Kweiyang#4	NCTC10229	NCTC10230_v1	NCTC10230_v2	NCTC10230_v3	NCTC10245_v1	NCTC10245_v2	NCTC10248_v1	NCTC10248_v2	NCTC10260_v1	NCTC10260_v2	NCTC120	NCTC3708	NCTC3709	SCPM-O-B-4686	SCPM-O-B-4688	SCPM-O-B-7093	SCPM-O-B-7146	Turkey1	Turkey10	Turkey3	Turkey4	Turkey5	Turkey6	Turkey8
2000031281	0	312	175	178	483	483	309	303	4	6	0	311	306	291	291	203	5	231	213	214	11	232	192	314	172	191	191	483	486	309	309	447	233	302	320	321	267	332	311	319	310	306	310	306	316
2002734299	312	0	312	315	447	447	140	141	315	290	312	142	142	132	134	254	311	284	271	267	316	280	328	8	303	328	328	452	454	84	81	417	279	190	266	151	307	277	146	148	147	148	148	144	146
2002721276_v1	175	312	0	5	465	465	300	295	179	170	175	302	296	292	288	207	178	226	225	220	179	220	128	313	118	128	128	461	462	307	307	445	229	297	307	304	256	319	310	310	312	310	309	306	308
2002721276_v2	178	315	5	0	467	467	304	296	182	173	178	306	297	294	290	209	181	229	228	222	182	223	131	316	120	131	131	463	464	310	310	447	232	300	310	308	260	322	314	314	316	314	312	310	312
2002734306_v1	483	447	465	467	0	0	438	437	486	453	483	438	437	408	398	416	479	457	421	419	486	454	489	446	445	490	490	111	111	434	442	12	437	432	462	450	471	467	440	449	439	433	438	433	446
2002734306_v2	483	447	465	467	0	0	438	437	486	453	483	438	437	408	398	416	479	457	421	419	486	454	489	446	445	490	490	111	111	434	442	12	437	432	462	450	471	467	440	449	439	433	438	433	446
A188	309	140	300	304	438	438	0	126	312	290	309	5	129	7	23	249	309	283	268	262	317	276	318	137	294	318	318	443	445	132	130	406	271	173	264	117	300	275	16	14	24	28	24	19	13
A193	303	141	295	296	437	437	126	0	306	283	303	128	4	121	124	250	303	279	267	262	311	273	315	140	293	315	315	442	444	133	133	410	268	178	261	143	296	270	131	135	136	138	133	130	132
ATCC23344_REF	4	315	179	182	486	486	312	306	0	10	4	314	309	293	292	205	9	235	216	217	15	236	195	317	173	194	194	486	489	312	312	449	236	306	323	324	271	335	314	322	313	308	313	309	319
ATCC23344_v1	6	290	170	173	453	453	290	283	10	0	6	292	284	285	290	203	7	213	208	212	11	214	182	292	172	183	183	450	452	288	290	443	218	283	299	298	244	309	296	299	301	295	299	298	296
ATCC23344_v2	0	312	175	178	483	483	309	303	4	6	0	311	306	291	291	203	5	231	213	214	11	232	192	314	172	191	191	483	486	309	309	447	233	302	320	321	267	332	311	319	310	306	310	306	316
BURK080	311	142	302	306	438	438	5	128	314	292	311	0	130	10	26	249	311	284	270	265	318	274	319	139	295	319	319	443	445	134	132	406	272	175	265	120	302	277	19	17	27	31	27	22	16
BURK081	306	142	296	297	437	437	129	4	309	284	306	130	0	122	125	251	304	280	268	263	311	274	316	142	294	316	316	443	445	134	136	410	270	182	264	146	299	273	132	138	137	139	134	131	134
FDAARGOS-585	291	132	292	294	408	408	7	121	293	285	291	10	122	0	23	248	292	263	261	258	294	257	303	131	293	304	304	409	411	124	126	399	254	163	246	113	280	255	18	18	25	28	21	21	16
FDAARGOS-588	291	134	288	290	398	398	23	124	292	290	291	26	125	23	0	256	290	265	263	261	294	259	301	135	300	302	302	401	402	128	128	400	254	165	240	110	270	246	11	21	25	34	29	25	11
FDAARGOS-589	203	254	207	209	416	416	249	250	205	203	203	249	251	248	256	0	203	23	36	33	206	7	221	256	219	222	222	411	412	254	255	413	188	242	269	253	216	276	256	257	263	256	259	258	256
FMH23344	5	311	178	181	479	479	309	303	9	7	5	311	304	292	290	203	0	230	212	214	13	231	193	313	172	192	192	480	482	304	307	447	233	304	320	320	267	332	312	320	311	307	312	308	315
India86-567-2_v1	231	284	226	229	457	457	283	279	235	213	231	284	280	263	265	23	230	0	27	19	234	25	245	289	224	244	244	461	463	281	283	424	210	273	300	287	246	310	284	292	288	281	283	279	291
India86-567-2_v2	213	271	225	228	421	421	268	267	216	208	213	270	268	261	263	36	212	27	0	21	217	44	235	272	229	237	237	417	417	267	268	411	204	261	282	269	227	292	277	278	277	280	278	276	277
India86-567-2_v3	214	267	220	222	419	419	262	262	217	212	214	265	263	258	261	33	214	19	21	0	218	36	230	268	227	232	232	416	417	265	265	409	198	255	277	267	224	288	271	271	270	276	272	269	270
Kweiyang#4	11	316	179	182	486	486	317	311	15	11	11	318	311	294	294	206	13	234	217	218	0	237	197	321	175	195	195	488	492	313	316	449	238	309	328	328	274	341	315	327	314	309	313	310	323
NCTC10229	232	280	220	223	454	454	276	273	236	214	232	274	274	257	259	7	231	25	44	36	237	0	241	284	223	240	240	458	460	277	280	424	208	268	300	283	244	310	278	285	282	273	277	273	283
NCTC10230_v1	192	328	128	131	489	489	318	315	195	182	192	319	316	303	301	221	193	245	235	230	197	241	0	329	6	4	4	486	487	325	323	460	253	314	332	326	278	343	323	327	323	320	324	315	326
NCTC10230_v2	314	8	313	316	446	446	137	140	317	292	314	139	142	131	135	256	313	289	272	268	321	284	329	0	306	328	328	453	456	85	78	416	280	189	268	149	310	278	143	145	145	148	147	143	142
NCTC10230_v3	172	303	118	120	445	445	294	293	173	172	172	295	294	293	300	219	172	224	229	227	175	223	6	306	0	7	7	440	442	300	301	442	234	289	302	298	255	310	300	303	304	302	303	297	300
NCTC10245_v1	191	328	128	131	490	490	318	315	194	183	191	319	316	304	302	222	192	244	237	232	195	240	4	328	7	0	0	486	487	326	323	462	251	314	331	325	277	342	323	329	325	319	325	316	326
NCTC10245_v2	191	328	128	131	490	490	318	315	194	183	191	319	316	304	302	222	192	244	237	232	195	240	4	328	7	0	0	486	487	326	323	462	251	314	331	325	277	342	323	329	325	319	325	316	326
NCTC10248_v1	483	452	461	463	111	111	443	442	486	450	483	443	443	409	401	411	480	461	417	416	488	458	486	453	440	486	486	0	3	440	447	107	437	436	462	459	468	470	444	455	440	435	439	433	453
NCTC10248_v2	486	454	462	464	111	111	445	444	489	452	486	445	445	411	402	412	482	463	417	417	492	460	487	456	442	487	487	3	0	441	451	108	439	438	464	461	470	472	445	457	441	436	440	433	454
NCTC10260_v1	309	84	307	310	434	434	132	133	312	288	309	134	134	124	128	254	304	281	267	265	313	277	325	85	300	326	326	440	441	0	8	411	272	185	260	142	303	271	134	139	138	140	136	132	137
NCTC10260_v2	309	81	307	310	442	442	130	133	312	290	309	132	136	126	128	255	307	283	268	265	316	280	323	78	301	323	323	447	451	8	0	413	272	182	261	142	304	272	134	137	139	141	138	134	134
NCTC120	447	417	445	447	12	12	406	410	449	443	447	406	410	399	400	413	447	424	411	409	449	424	460	416	442	462	462	107	108	411	413	0	410	402	429	416	437	433	414	417	422	416	418	418	414
NCTC3708	233	279	229	232	437	437	271	268	236	218	233	272	270	254	254	188	233	210	204	198	238	208	253	280	234	251	251	437	439	272	272	410	0	266	285	277	172	293	276	283	275	272	279	270	280
NCTC3709	302	190	297	300	432	432	173	178	306	283	302	175	182	163	165	242	304	273	261	255	309	268	314	189	289	314	314	436	438	185	182	402	266	0	259	188	296	269	181	183	183	185	183	177	181
SCPM-O-B-4686	320	266	307	310	462	462	264	261	323	299	320	265	264	246	240	269	320	300	282	277	328	300	332	268	302	331	331	462	464	260	261	429	285	259	0	271	315	68	266	274	267	264	268	256	270
SCPM-O-B-4688	321	151	304	308	450	450	117	143	324	298	321	120	146	113	110	253	320	287	269	267	328	283	326	149	298	325	325	459	461	142	142	416	277	188	271	0	305	278	123	125	125	128	127	121	122
SCPM-O-B-7093	267	307	256	260	471	471	300	296	271	244	267	302	299	280	270	216	267	246	227	224	274	244	278	310	255	277	277	468	470	303	304	437	172	296	315	305	0	325	304	311	302	299	304	296	308
SCPM-O-B-7146	332	277	319	322	467	467	275	270	335	309	332	277	273	255	246	276	332	310	292	288	341	310	343	278	310	342	342	470	472	271	272	433	293	269	68	278	325	0	279	285	277	277	279	268	281
Turkey1	311	146	310	314	440	440	16	131	314	296	311	19	132	18	11	256	312	284	277	271	315	278	323	143	300	323	323	444	445	134	134	414	276	181	266	123	304	279	0	12	27	30	24	22	3
Turkey10	319	148	310	314	449	449	14	135	322	299	319	17	138	18	21	257	320	292	278	271	327	285	327	145	303	329	329	455	457	139	137	417	283	183	274	125	311	285	12	0	27	30	26	22	10
Turkey3	310	147	312	316	439	439	24	136	313	301	310	27	137	25	25	263	311	288	277	270	314	282	323	145	304	325	325	440	441	138	139	422	275	183	267	125	302	277	27	27	0	34	28	27	26
Turkey4	306	148	310	314	433	433	28	138	308	295	306	31	139	28	34	256	307	281	280	276	309	273	320	148	302	319	319	435	436	140	141	416	272	185	264	128	299	277	30	30	34	0	21	30	29
Turkey5	310	148	309	312	438	438	24	133	313	299	310	27	134	21	29	259	312	283	278	272	313	277	324	147	303	325	325	439	440	136	138	418	279	183	268	127	304	279	24	26	28	21	0	24	25
Turkey6	306	144	306	310	433	433	19	130	309	298	306	22	131	21	25	258	308	279	276	269	310	273	315	143	297	316	316	433	433	132	134	418	270	177	256	121	296	268	22	22	27	30	24	0	20
Turkey8	316	146	308	312	446	446	13	132	319	296	316	16	134	16	11	256	315	291	277	270	323	283	326	142	300	326	326	453	454	137	134	414	280	181	270	122	308	281	3	10	26	29	25	20	0
