# Supplementary material for: Sequencing-Based Genotyping of Pakistani Burkholderia mallei Strains: A Useful Way for Investigating Glanders Outbreaks
Source: Pathogens. 2022 May 24;11(6):614. doi: 10.3390/pathogens11060614 (PMC9227068; doi:10.3390/pathogens11060614)
Supplement: Supplementary file 1 [file pathogens-11-00614-s001.zip › Supplement Table S4 - cgMLST allele distances of Pakistani strains.xlsx]

## Sheet: distance matrix
	3076	3712	PRL1	PRL2	PRL3	PRL4	PRL7	PRL11	PRL34	PRL41	PRL42	PRL43	PRL44	Pak2018H3	Pak2018M4	Pak2019H6	Pak2017H7	Pak2020M8	Pak2019H9	Pak2018H10	Pak2020M11	PRL20	India865-67-2
3076	0	7	67	65	64	66	69	64	65	65	66	67	65	74	68	75	77	69	83	104	69	81	27
3712	7	0	65	62	61	63	67	61	62	62	63	64	63	71	66	72	74	67	80	101	67	78	25
PRL1	67	65	0	25	24	27	55	24	25	5	51	52	25	35	27	33	35	38	38	62	40	25	53
PRL2	65	62	25	0	1	2	55	2	1	23	51	51	4	16	7	14	14	36	19	41	40	40	50
PRL3	64	61	24	1	0	2	54	2	2	20	51	51	4	12	8	13	14	37	17	40	39	39	49
PRL4	66	63	27	2	2	0	55	3	2	24	52	52	4	13	7	13	16	39	20	43	40	42	51
PRL7	69	67	55	55	54	55	0	53	54	53	6	6	55	61	56	63	66	54	70	87	58	71	56
PRL11	64	61	24	2	2	3	53	0	1	22	50	51	3	14	6	11	14	36	17	38	38	40	49
PRL34	65	62	25	1	2	2	54	1	0	23	51	52	4	15	7	15	14	37	19	41	40	41	50
PRL41	65	62	5	23	20	24	53	22	23	0	49	50	24	32	26	30	32	36	37	59	38	22	51
PRL42	66	63	51	51	51	52	6	50	51	49	0	1	52	58	55	60	63	53	65	86	55	66	52
PRL43	67	64	52	51	51	52	6	51	52	50	1	0	52	59	55	59	61	52	64	85	56	68	53
PRL44	65	63	25	4	4	4	55	3	4	24	52	52	0	16	8	13	15	37	18	41	40	42	51
Pak2018H3	74	71	35	16	12	13	61	14	15	32	58	59	16	0	19	23	24	49	31	51	49	51	59
Pak2018M4	68	66	27	7	8	7	56	6	7	26	55	55	8	19	0	13	15	41	20	41	44	45	54
Pak2019H6	75	72	33	14	13	13	63	11	15	30	60	59	13	23	13	0	16	45	20	42	48	52	60
Pak2017H7	77	74	35	14	14	16	66	14	14	32	63	61	15	24	15	16	0	46	16	37	50	50	60
Pak2020M8	69	67	38	36	37	39	54	36	37	36	53	52	37	49	41	45	46	0	51	73	21	55	55
Pak2019H9	83	80	38	19	17	20	70	17	19	37	65	64	18	31	20	20	16	51	0	41	56	57	66
Pak2018H10	104	101	62	41	40	43	87	38	41	59	86	85	41	51	41	42	37	73	41	0	73	72	86
Pak2020M11	69	67	40	40	39	40	58	38	40	38	55	56	40	49	44	48	50	21	56	73	0	55	53
PRL20	81	78	25	40	39	42	71	40	41	22	66	68	42	51	45	52	50	55	57	72	55	0	68
India865-67-2	27	25	53	50	49	51	56	49	50	51	52	53	51	59	54	60	60	55	66	86	53	68	0
