# Supplementary material for: Sequencing-Based Genotyping of Pakistani Burkholderia mallei Strains: A Useful Way for Investigating Glanders Outbreaks
Source: Pathogens. 2022 May 24;11(6):614. doi: 10.3390/pathogens11060614 (PMC9227068; doi:10.3390/pathogens11060614)
Supplement: Supplementary file 1 [file pathogens-11-00614-s001.zip › Supplement Table S5 - In silico MLVA profiles of Pakistani strains.xlsx]

## Sheet: Sheet1
Strain	1500k	1690k	1764k	1788k	1934k	2050k	2065k	20k	2170k	2341k	2356k	2445k	2666k	2815k	3091k	3145k	3152k	3564k	3652k	389k	397k	857k	933k
PRL1	NA	10	9	5	NA	9	9	9	17	2	7	3	3	5	8	4	NA	23	6	7	11	9	6
PRL2	NA	10	9	5	NA	12	10	9	18	2	7	3	3	5	8	4	13	23	13	9	11	9	10
PRL3	NA	10	9	5	NA	8	10	9	18	2	7	3	3	5	8	4	17	23	13	9	11	9	10
PRL4	NA	10	9	5	NA	8	10	9	18	2	7	3	3	5	8	4	10	23	13	9	11	9	10
PRL7	NA	10	9	6	NA	7	6	10	18	2	9	3	3	5	7	7	19	23	12	NA	NA	10	8
PRL11	NA	10	9	5	NA	8	10	9	18	2	7	3	3	5	8	4	18	23	12	9	11	9	10
PRL34	NA	10	9	5	NA	12	10	9	17	2	7	3	3	5	NA	4	3	23	13	9	11	9	10
PRL41	NA	10	9	5	NA	12	9	9	18	2	7	3	3	5	NA	4	17	23	6	7	11	9	6
PRL42	NA	10	9	5	NA	10	6	10	20	2	9	3	3	5	NA	7	14	23	11	6	10	10	8
PRL43	NA	10	9	5	NA	10	6	10	18	2	9	3	3	5	7	7	14	23	11	6	10	10	8
PRL44	NA	10	9	5	NA	6	10	9	18	2	7	3	3	5	8	4	4	23	13	9	11	8	10
Pak2018H3	NA	10	9	5	NA	8	8	9	18	2	7	3	3	6	8	4	NA	23	15	11	11	9	11
Pak2018M4	NA	10	9	5	NA	4	7	10	18	2	7	3	3	5	8	4	3	23	14	9	11	9	8
Pak2019H6	NA	10	9	5	NA	10	13	10	18	2	7	3	3	5	8	4	19	23	15	11	11	9	11
Pak2017H7	NA	10	9	5	NA	9	11	10	22	2	7	3	3	5	8	4	NA	23	13	9	11	9	11
Pak2020M8	NA	10	9	5	NA	7	5	9	18	2	5	3	3	5	8	4	13	23	11	6	11	9	5
Pak2019H9	NA	10	9	5	NA	8	11	13	18	2	7	3	3	5	8	4	2	23	13	NA	NA	NA	7
Pak2018H10	NA	10	9	5	NA	9	11	10	NA	2	7	3	3	5	8	4	13	23	13	9	11	9	9
Pak2020M11	NA	10	9	5	NA	12	3	9	16	2	5	3	3	5	8	4	3	23	12	7	11	9	7
